# Supplementary material for: RNAi screening for modulators of an osmo-sensitive gene response to extracellular matrix damage reveals negative feedback and interactions with translation inhibition
Source: PLoS One. 2023 May 8;18(5):e0285328. doi: 10.1371/journal.pone.0285328 (PMC10166495; doi:10.1371/journal.pone.0285328)
Supplement: S1 Table — (XLSX) [file pone.0285328.s005.xlsx]

## Sheet: Sheet1
rpl-2 F	CTTTCCGCGACCCATACAA
rpl-2 R	CACGATGTTTCCGATTTGGAT
gst-4 F	TCCGTCAATTCACTTCTTCCG
gst-4 R	AAGAAATCATCACGGGCTGG
nlp-29 F	CGAGGAATGTATGGAGGCTATG
nlp-29 R	TCCATGTATTTACTTTCCCCATCC
hmit-1.1 F	TAGTGTCGGCTGCAATGCTTT
hmit-1.1 R	CGCCGACCAATATAGTCGGA
gpdh-1 F	TTATGAGGCCGTGGAGCTTT
gpdh-1 R	CCAGACGGATGATAGCGGAT
hmit-1.2 F	CCTGTGTACCTCGGAGAAGC
hmit-1.2 R	TGATGTTCGCGACGACTTGT
hmit-1.3 F	GAAGTGCCGGAGTTAAGGACA
hmit- 1.3 R	CCACACGTTCTACCAATGCG
