# Supplementary material for: RNAi screening for modulators of an osmo-sensitive gene response to extracellular matrix damage reveals negative feedback and interactions with translation inhibition
Source: PLoS One. 2023 May 8;18(5):e0285328. doi: 10.1371/journal.pone.0285328 (PMC10166495; doi:10.1371/journal.pone.0285328)
Supplement: S2 Table — (XLSX) [file pone.0285328.s006.xlsx]

## Sheet: rescreens
Sequence name	gpdh-1P:dsRed2
F39C12.2	enhanced
T11G6.1	enhanced
C53A3.2	enhanced
R11A8.6	enhanced
Y51A2D.5	enhanced
F26F4.10	enhanced
T08B2.9	enhanced
F42A9.2	enhanced
W07E6.1	enhanced
C06G3.3	enhanced
W03G9.6	enhanced
F21D5.3	enhanced
F46E10.10	enhanced
Y71A12B.1	enhanced
F53G12.10	enhanced
Y47D3A.21	enhanced
ZK757.3	enhanced
W10D5.3	enhanced
F36A2.6	enhanced
R09D1.3	enhanced
Y57A10A.28	enhanced
F40H7.2	enhanced
ZK892.1	enhanced
C29E6.3	enhanced
K04F10.4	enhanced
Y69H2.1	enhanced
T23E7.2	enhanced
C14A4.3	enhanced
C46C11.3	enhanced
F35H12.4	enhanced
Y53C10A.12	enhanced
F32B5.4	suppressed
C34D4.3	suppressed
Y39E4A.1	suppressed
C16E9.2	suppressed
T05H4.6	suppressed
F23F1.8	suppressed
F20B6.2	suppressed
F52D10.3	suppressed
ZK180.4	suppressed
Y65B4BR.5	suppressed
C56C10.8	suppressed
ZK970.4	suppressed
F32D8.6	suppressed
F52E1.1	suppressed
T27E9.1	suppressed
T20B5.2	suppressed
F30B5.1	suppressed
F19B10.1	suppressed
F17C8.2	suppressed
C14A4.1	suppressed
ZK39.3	suppressed
ZK809.3	suppressed
F40A3.3	suppressed
ZK520.5	suppressed
Y37D8A.14	suppressed
R10E11.2	suppressed
K08H2.6	suppressed
Y106G6G.1	suppressed
T09F3.2	suppressed
F47G4.3	suppressed
F32D8.7	suppressed
C18A3.1	suppressed
C25A1.5	suppressed
Y49A3A.2	suppressed
W04G3.8	suppressed
T05F1.2	suppressed
B0218.2	suppressed
Y45F3A.3	suppressed
T18D3.1	suppressed
K10G9.1	suppressed
F59G1.1	suppressed
F22F4.1	suppressed
F56D2.1	suppressed
ZK131.11	suppressed
Y38F2AL.3	suppressed
R06A10.2	suppressed
C33D3.1	suppressed
Y54G2A.16	suppressed
T21C12.3	suppressed
H36L18.2	suppressed
ZK632.1	suppressed
R06C7.1	suppressed
C29H12.1	suppressed
F43G9.10	suppressed
D1054.14	suppressed
C30B5.4	suppressed
T19H12.2	suppressed
F57A10.4	suppressed
ZK1127.11	suppressed
Y18H1A.6	suppressed
T02C12.1	suppressed
F56F3.2	suppressed
F13D11.2	suppressed
C32F10.2	suppressed
K05B2.3	suppressed
Y44E3A.2	suppressed
Y40H4A.1	suppressed
F33D4.1	suppressed
F09B9.2	suppressed
Y92C3B.2	suppressed
F59E10.2	suppressed
H14E04.3	suppressed
K09E9.2	suppressed
F55H2.7	suppressed
B0361.6	suppressed
B0280.8	suppressed
F40F12.7	suppressed
C45G9.7	suppressed
T06H11.4	suppressed
Y42G9A.2	suppressed
T07C4.5	suppressed
W07B3.2	suppressed
K06A5.7	suppressed
M01E5.5	suppressed
F25B5.5	suppressed
C36A4.2	suppressed
T19C3.7	suppressed
W02B3.7	suppressed
D2085.3	suppressed
W07E6.4	suppressed
C35B8.2	suppressed
C01F6.4	suppressed
E01A2.3	suppressed
C54G4.7	suppressed
T22E7.2	suppressed
C09D1.2	suppressed
Y95B8A.11	suppressed
F32B4.1	suppressed
F26E4.10	suppressed
Y18D10A.19	suppressed
Y71F9B.3	suppressed
T08E11.1	suppressed
W06D4.4	suppressed
B0281.6	suppressed
T05A7.3	suppressed
ZK75.2	suppressed
Y38E10A.9	suppressed
Y38C1AB.4	suppressed
F27D4.6	suppressed
F14F11.2	suppressed
C08E3.1	suppressed
C02C6.1	suppressed
K02E7.10	suppressed
F08G2.8	suppressed
F08B4.3	suppressed
F09D1.1	suppressed
K07F5.8	suppressed
T04A11.5	suppressed
F18A12.5	suppressed
ZK1127.1	suppressed
C33F10.4	suppressed
C04H5.2	suppressed
Y40H7A.1	suppressed
Y105C5B.7	suppressed
T04B2.5	suppressed
F56B3.9	suppressed
C47A4.2	suppressed
Y59H11AM.4	suppressed
W08E12.6	suppressed
T08G5.9	suppressed
F40F9.2	suppressed
ZK384.2	suppressed
C31G12.2	suppressed
B0507.4	suppressed
K03B8.8	suppressed
K07C11.10	suppressed
K02E11.5	suppressed
F49E8.3	suppressed
F36G9.5	suppressed
Y105E8A.19	suppressed
F39G3.1	suppressed
C14A6.2	suppressed
C54D10.8	suppressed
B0024.8	suppressed
Y73C8B.3	suppressed
C03A7.4	suppressed
Y113G7A.8	suppressed
Y48C3A.8	suppressed
C16C8.12	suppressed
Y52B11A.2	suppressed
C05B5.5	suppressed
B0393.6	suppressed
K09C4.10	suppressed
F46G10.5	suppressed
F54F7.3	suppressed
F55F3.2	suppressed
F20D1.7	suppressed
F47D12.9	suppressed
Y32B12A.3	suppressed
T20D4.15	suppressed
C10G8.4	suppressed
F01G10.9	suppressed
T11B7.4	suppressed
T06F4.2	suppressed
H15N14.2	suppressed
T08B2.7	suppressed
F33D11.6	suppressed
T16H5.1	suppressed
K03E5.5	suppressed
Y25C1A.5	suppressed
F29A7.5	suppressed
B0432.9	suppressed
Y47G6A.28	suppressed
Y48G10A.4	suppressed
Y26D4A.9	suppressed
F17B5.6	suppressed
F08A8.2	suppressed
M04D5.2	suppressed
R06F6.6	suppressed
ZK370.6	suppressed
F53A3.6	suppressed
M01G5.1	suppressed
Y51H7BR.6	suppressed
B0547.3	suppressed
T20G5.1	suppressed
T22B3.1	suppressed
Y40C5A.3	suppressed
T22D1.9	suppressed
F11D11.10	suppressed
C25F9.1	suppressed
F54B8.5	suppressed
Y69A2AR.14	suppressed
K08B12.5	suppressed
F44E7.8	suppressed
F31F7.3	suppressed
B0238.14	suppressed
F58D7.1	suppressed
K07C6.13	suppressed
Y45G12B.1	suppressed
ZC116.1	suppressed
VC27A7L.1	suppressed
F58D12.1	suppressed
C03G5.1	suppressed
M60.7	suppressed
K10C2.3	suppressed
H22K11.4	suppressed
C45B2.3	suppressed
C15H9.4	suppressed
C09B8.4	suppressed
T26C11.2	suppressed
T24C12.4	suppressed
K03E6.7	suppressed
F53C11.2	suppressed
Y7A5A.8	suppressed
C30F2.4	suppressed
C18B12.1	suppressed
F22E10.5	suppressed
W06D11.5	suppressed
F17A2.3	suppressed
C39B10.5	suppressed
C05C9.3	suppressed
F02E8.1	suppressed
ZK829.4	suppressed
F34D6.3	suppressed
C48B4.6	suppressed
Y54H5A.2	suppressed
B0464.1	suppressed
Y54E2A.11	suppressed
B0207.7	suppressed
C54C8.4	suppressed
ZK849.1	suppressed
F59G1.7	suppressed
M03E7.1	suppressed
F57B7.1	suppressed
K09C4.5	suppressed
T05H4.12	suppressed
R08D7.1	suppressed
Y38A10A.5	suppressed
Y51B9A.6	suppressed
F26G5.9	suppressed
Y71H10A.1	suppressed
F22B5.9	suppressed
