# Supplementary material for: RNAi screening for modulators of an osmo-sensitive gene response to extracellular matrix damage reveals negative feedback and interactions with translation inhibition
Source: PLoS One. 2023 May 8;18(5):e0285328. doi: 10.1371/journal.pone.0285328 (PMC10166495; doi:10.1371/journal.pone.0285328)
Supplement: S3 Table — (XLSX) [file pone.0285328.s007.xlsx]

## Sheet: Sheet1
dsRNA target	gpdh-1P:dsRed2	Protein function	Expression	Human homologs
add-1	enhanced	Adducin	synape	ADD1, ADD2, ADD3
hars-1	enhanced	Histidyl Amino-acyl tRNA Synthetase	body wall muscle cell, coelomocyte, germ line, head mesodermal cell, intestine, SIA	HARS1 (Histidyl-tRNA synthetase 1)
pgph-3	enhanced	PhosphoGlycolate Phosphatase	nuerons, hypodermis, intestines, coelomocytes, somatic gonad precursor	PDXP (pyridoxal phosphatase) and PGP (phosphoglycolate phosphatase).
iars-1	enhanced	Isoleucyl Amino-acyl tRNA Synthetase	body wall musculature, germ line, hypodermis, pharynx, somatic gonad precursos, and ventral nerve cord	IARS1 (Isoleucyl tRNA Synthetase 1)
hmit-1.2	enhanced	H(+) MyoInositol coTransporter	apical plasma membrane and basal plasma membrane, neuron, sheath cell, excretory cell	SLC2A13 (solute carrier family 2 member 13).
rars-1	enhanced	arginyl(R) Amino-acyl tRNA Synthetase	germ line, muscle cell, somatic gonad precursor	RARS1 (arginyl(R) tRNA Synthetase 1)
fars-1	enhanced	Phenylalanyl Amino-acyl tRNA Synthetase	germ line, intestine	FARSA (Phenylalanyl tRNA Synthetase subunit alpha)
lin-49	enhanced	Predicted to enable metal ion binding activity, involved in regulation of transcription by RNA polymerase II, and part of MOZ/MORF histone acetyltransferase complex	neurons, germ line, somatic gonad precursor	BRPF1 (bromodomain and PHD finger containing 1) and BRPF3 (bromodomain and PHD finger containing 3)
atp-4	supressed	ATP synthase subunit	neuron, germ line, intestine	ATP5PF (ATP synthase peripheral stalk subunit F6)
bud-13	supressed	Predicted to be involved in mRNA splicing, part of RES complex and U2-type spliceosomal complex	AVA, germ line	BUD13 HOMOLOG
crt-1	supressed	Calreticulin	Expressed in several structures, including coelomocyte, excretory system, intestine, pharynx, and sperm.	CALR (calreticulin)
Y51B9A.6	supressed	Predicted to enable transmembrane transporter activity	excretory cell	SLC17A5 (Solute Carrier Family 17 Member 5)
tam-1	supressed	Predicted to enable ubiquitin-protein transferase activity	Neuron, hypodermis, germ line,	Isoform 2 of RING finger and CCCH-type zinc finger domain-containing protein 2
pfk-1.1	supressed	6-PhosphoFructoKinase	germ line, hypodermis, neurons, and pharynx	PFKL (phosphofructokinase, liver type) and PFKM (phosphofructokinase, muscle).
fars-3	supressed	Phenylalanyl Amino-acyl tRNA Synthetase	neuron, germ line	FARSB (phenylalanyl-tRNA synthetase subunit beta)
